# Supplementary material for: Surface frustration re-patterning underlies the structural landscape and evolvability of fungal orphan candidate effectors
Source: Nat Commun. 2023 Aug 28;14:5244. doi: 10.1038/s41467-023-40949-9 (PMC10462633; doi:10.1038/s41467-023-40949-9)
Supplement: Supplementary file 13 — Source Data [file 41467_2023_40949_MOESM13_ESM.zip]

Archive with 5 entries (5 files):
- Fig 1C Source Data.zip
- Fig 3A Source Data.zip
- Fig 3D Source Data.zip
- Fig 4 Source Data.zip
- Source Data File 1.xlsx
